# Supplementary material for: Microbiome Features Differentiating Unsupervised-Stratification-Based Clusters of Patients with Abnormal Glycometabolism
Source: mBio. 2023 Jan 18;14(1):e03487-22. doi: 10.1128/mbio.03487-22 (PMC9973283; doi:10.1128/mbio.03487-22)
Supplement: TABLE S1 [file mbio.03487-22-s0007.xlsx]

## Sheet: Table S1
	Abundance			Z-score			FDR value
	Cluster1	Cluster2	Cluster3	Cluster1	Cluster2	Cluster3	Cluster1.vs.Cluster2	Cluster1.vs.Cluster3	Cluster2.vs.Cluster3
ASV 4377 Ruminococcus gnavus	0	2037.27	1450.27	-1.10855	0.834156	0.274398	0.0628047	0.00909803	0.421146
ASV 2125 Coprococcus	1723.97	3595.14	933.9	-0.26367	1.10542	-0.841745	0.0329875	0.344248	0.475124
ASV 5089 Prevotella copri	8896.64	21077.7	3336.8	-0.243229	1.09918	-0.855949	0.13357	0.00885563	0.193945
ASV 4844 Bacteroides stercoris	1547.53	7613.18	3310.23	-0.836304	1.10768	-0.271374	0.0307616	0.128267	0.792969
ASV 0543 Prevotella	0	7096.18	0	-0.57735	1.1547	-0.57735	0.0369186	1	0.261827
ASV 1761 Paeniclostridium	0	1002.6	0	-0.57735	1.1547	-0.57735	0.0369186	1	0.261827
ASV 2262 Muribaculaceae	0	1032.15	0	-0.57735	1.1547	-0.57735	0.0165217	1	0.20706
ASV 4677 Parabacteroides distasonis	0	340.042	0	-0.57735	1.1547	-0.57735	0.0369186	1	0.261827
ASV 4545 Anaerovoracaceae	112.076	14.3958	538.533	-0.393192	-0.743644	1.13684	0.306772	0.138607	0.0426655
ASV 4419 Marvinbryantia	661.053	413.906	1468.47	-0.338615	-0.786728	1.12534	0.239182	0.147864	0.0420781
ASV 1865 Subdoligranulum	595.386	0	2726.53	-0.357102	-0.772427	1.12953	0.229207	0.15528	0.0345427
ASV 3403 Blautia	11337.5	9070.45	19140.1	-0.34931	-0.778491	1.1278	0.138975	0.130004	0.0364569
ASV 3673 Clostridia UCG-014	3755.13	1441.35	7904	-0.186809	-0.893422	1.08023	0.213801	0.154499	0.0408644
ASV 4271 Blautia	393.833	0	1315.47	-0.260584	-0.843911	1.1045	0.398714	0.0494446	0.0345427
ASV 2346 Prevotella	8102.64	0	32157	-0.317924	-0.802388	1.12031	0.229207	0.023896	0.0055679
ASV 1231 Alistipes indistinctus	65.4091	0	239.767	-0.293014	-0.820761	1.11377	0.130225	0.319757	0.0345427
ASV 3764 Firmicutes	51.8712	0	190.567	-0.293748	-0.820227	1.11397	0.229207	0.15528	0.0345427
ASV 3452 Prevotella	0	855.583	2746.37	-0.854358	-0.245542	1.0999	0.244537	0.00909803	0.126989
ASV 2737 Holdemanella	836.689	4398.59	8432.53	-0.978656	-0.0414026	1.02006	0.0206306	0.150245	0.703786
ASV 3222 Butyricimonas synergistica	0	69.6042	150	-0.975178	-0.0479216	1.0231	0.146684	0.00909803	0.223842
ASV 1139 Prevotella	38315.1	69682.3	244580	-0.712684	-0.430463	1.14315	0.124297	0.0413593	0.282013
ASV 3855 Prevotella	0	547.604	3676.37	-0.709865	-0.43378	1.14365	0.244537	0.00909803	0.121227
ASV 4206 Lachnospiraceae	1509.19	1804.43	4180.97	-0.67519	-0.473632	1.14882	0.31768	0.0426153	0.190922
ASV 3322 Haemophilus	0	141.802	1173.67	-0.684479	-0.463127	1.14761	0.244537	0.000797391	0.0236746
ASV 5161 Anaerovoracaceae	22.1439	49.1146	232.767	-0.690999	-0.455681	1.14668	0.820711	0.0105275	0.0249281
ASV 1768 Leuconostoc lactis	0	13.1667	145.067	-0.657465	-0.493341	1.15081	0.244537	0.00909803	0.11568
ASV 0967 Butyricimonas	0	30.3958	347.233	-0.654576	-0.496513	1.15109	0.244537	0.00909803	0.11568
ASV 2966 Bacteroides fragilis	0	1313.32	15153.5	-0.653798	-0.497365	1.15116	0.0628047	0.00909803	0.383112
ASV 3701 Prevotella	0	2891.91	46556.6	-0.631895	-0.52103	1.15293	0.244537	0.000797391	0.0224768
ASV 3780 Ruminococcaceae bacterium	56.6515	71.5312	467.633	-0.608973	-0.54514	1.15411	0.431904	0.000460613	0.00755961
ASV 3893 Clostridium leptum	16.7273	45.7188	1040.2	-0.602048	-0.552295	1.15434	0.389631	0.00949342	0.0756895
ASV 4112 Lactobacillus johnsonii	0	159.719	24258.3	-0.583062	-0.57162	1.15468	0.244537	0.00909803	0.11568
ASV 4556 Streptococcus downei	0	0	287.167	-0.57735	-0.57735	1.1547	1	0.00606535	0.0115142
ASV 3670 Prevotella	0	0	8317.33	-0.57735	-0.57735	1.1547	1	0.00606535	0.0115142
ASV 3246 Colidextribacter	0	0	355.1	-0.57735	-0.57735	1.1547	1	0.00606535	0.0115142
ASV 3566 Defluviitaleaceae	0	0	248.367	-0.57735	-0.57735	1.1547	1	0.00606535	0.0115142
ASV 5530 Fusobacterium	0	0	26207.8	-0.57735	-0.57735	1.1547	1	0.00606535	0.0115142
ASV 0923 Slackia	0	0	146.867	-0.57735	-0.57735	1.1547	1	0.00606535	0.0115142
ASV 1856 Prevotella	0	0	11401.2	-0.57735	-0.57735	1.1547	1	0.00606535	0.0115142
ASV 0221 Coprococcus	0	0	2936.7	-0.57735	-0.57735	1.1547	1	0.00606535	0.0115142
ASV 4475 Chloroplast	0	0	246.867	-0.57735	-0.57735	1.1547	1	0.00606535	0.0115142
ASV 0440 Bacteroides finegoldii	1806.65	0	16440.3	-0.47425	-0.67464	1.14889	0.207952	0.207952	0.0345427
ASV 0333 Oscillospirales	7.18939	0	56.9667	-0.45759	-0.689332	1.14692	0.398714	0.0472148	0.0345427
ASV 1999 Dialister	1131.52	0	8653.57	-0.452877	-0.69344	1.14632	0.229207	0.145341	0.0345427
ASV 2518 Oscillospirales	109.674	0	1296.27	-0.499382	-0.651954	1.15134	0.398714	0.0472148	0.0345427
ASV 0024 Bacteroides vulgatus	1664.99	0	18793	-0.495473	-0.655524	1.151	0.229207	0.15528	0.0345427
ASV 1218 Eubacterium coprostanoligenes	23484.4	21878.7	49824.6	-0.525429	-0.627759	1.15319	0.156084	0.0341617	0.156084
ASV 1687 Prevotella	476.227	0	7160.27	-0.516853	-0.635803	1.15266	0.398714	0.00499914	0.00499914
ASV 2778 Bacteroides	12.0985	4.45833	121.767	-0.518169	-0.634574	1.15274	0.830516	0.0105275	0.0213327
ASV 4614 Mitsuokella	144.568	0	2374.03	-0.522185	-0.630811	1.153	0.398714	0.0472148	0.0345427
ASV 0322 Lachnoclostridium	43.3788	0	684.467	-0.519834	-0.633016	1.15285	0.398714	0.0472148	0.0345427
ASV 0438 Senegalimassilia	334.129	270.146	1288.63	-0.520361	-0.632523	1.15288	0.697512	0.0241675	0.0499721
ASV 2293 Eubacterium xylanophilum	11201.3	7204.09	1106.3	0.923995	0.137732	-1.06173	0.103672	0.0149122	0.103672
ASV 5556 Eubacterium coprostanoligenes	2586.11	732.219	1035.37	1.14121	-0.723024	-0.418185	0.0346921	0.335029	0.725323
ASV 0472 Alistipes shahii	949.447	0	0	1.1547	-0.57735	-0.57735	0.0288532	0.169944	1
ASV 4831 Clostridia UCG-014	1242.63	0	0	1.1547	-0.57735	-0.57735	0.00206325	0.0638083	1
ASV 1343 Ruminococcaceae	341.182	153.604	356.967	0.50618	-1.15189	0.645708	0.101731	0.373919	0.0398813
ASV 1381 Sutturella timonensis	4328.67	383.01	4244.33	0.595958	-1.1545	0.558541	0.0823126	0.194913	0.00839375
ASV 3958 Ruminococcaceae	606.879	0	475	0.771476	-1.12979	0.358318	0.0115956	0.766125	0.0172713
ASV 4536 Barnesiella	3043.99	0	1675	0.964867	-1.03177	0.0669063	0.0823262	0.496974	0.0345427
ASV 4033 Anaerovoracaceae	87.5076	0	192.6	-0.0607839	-0.968222	1.02901	0.208928	0.218535	0.0345427
ASV 2572 Clostridia UCG-014	1722.63	156.74	3358.13	-0.0144957	-0.992673	1.00717	0.0194563	0.913779	0.0224768
ASV 0718 Escherichia/Shigella	1918.7	66.8958	3936.27	-0.0285521	-0.985418	1.01397	0.189901	0.230058	0.0426655
ASV 0502 Prevotella copri	1310.31	0	1818.4	0.285012	-1.11157	0.826553	0.398714	0.0494446	0.0345427
ASV 0380 Sutturella timonensis	5420.61	0	8716.87	0.160886	-1.07069	0.909803	0.00309488	0.545954	0.0172713
ASV 0592 Absiella argi	1468.66	0	2194.77	0.221368	-1.09214	0.870767	0.0336489	0.331224	0.0055679
ASV 4590 Oscillospiraceae	946.545	393.219	1227.53	0.21385	-1.08963	0.875776	0.326029	0.0815157	0.0255328
